# Supplementary material for: A Real-World Comparative Analysis of Atezolizumab Plus Bevacizumab and Transarterial Chemoembolization Plus Radiotherapy in Hepatocellular Carcinoma Patients with Portal Vein Tumor Thrombosis
Source: Cancers (Basel). 2023 Sep 4;15(17):4423. doi: 10.3390/cancers15174423 (PMC10486735; doi:10.3390/cancers15174423)
Supplement: Supplementary file 1 [file cancers-15-04423-s001.zip]

Archive with 1 entries (1 files):
- cancers-2538515-supplementary.pdf
